# Supplementary material for: Congenital Myopathy as a Phenotypic Expression of CACNA1S Gene Mutation: Case Report and Systematic Review of the Literature
Source: Genes (Basel). 2023 Jun 28;14(7):1363. doi: 10.3390/genes14071363 (PMC10379235; doi:10.3390/genes14071363)
Supplement: Supplementary file 1 [file genes-14-01363-s001.zip]

Archive with 1 entries (1 files):
- genes-2441847-supplementary.pdf
